# Supplementary material for: Comparative Study of Classification Algorithms for Various DNA Microarray Data
Source: Genes (Basel). 2022 Mar 11;13(3):494. doi: 10.3390/genes13030494 (PMC8951024; doi:10.3390/genes13030494)
Supplement: Supplementary file 1 [file genes-13-00494-s001.zip]

Archive with 5 entries (5 files):
- DT.py
- Knn.py
- MLP.py
- RF.py
- SVM.py
