# Supplementary material for: Comparative Study of Classification Algorithms for Various DNA Microarray Data
Source: Genes (Basel). 2022 Mar 11;13(3):494. doi: 10.3390/genes13030494 (PMC8951024; doi:10.3390/genes13030494)
Supplement: Supplementary file 1 [file genes-13-00494-s001.zip › DT.py]

import pandas as pd
from sklearn.model_selection import cross_val_score
from sklearn.tree import DecisionTreeClassifier
from sklearn.preprocessing import MinMaxScaler

df = pd.read_csv('data_name.csv')

y = df['class'].values
x = df.drop(['class'], axis=1)
x = x.values

# Data Preprocessing
scaler = MinMaxScaler()
x = scaler.fit_transform(x)

# Decision Tree algorithm implement
dt = DecisionTreeClassifier(max_depth=3)
dtscores = cross_val_score(dt, x, y, cv=10)
print("Accuracy of DecisionTreeClassifier Test set : {:.3f}".format(dtscores.mean()))
